# Supplementary material for: Automation of Infectious Focus Assay for Determination of Filovirus Titers and Direct Comparison to Plaque and TCID50 Assays
Source: Microorganisms. 2021 Jan 12;9(1):156. doi: 10.3390/microorganisms9010156 (PMC7826780; doi:10.3390/microorganisms9010156)
Supplement: Supplementary file 1 [file microorganisms-09-00156-s001.zip]

Archive with 4 entries (3 files):
- microorganisms-1064524-supplementary-published (final)/
- microorganisms-1064524-supplementary-published (final)/Computer Script S1-ExampleCPPipeline.cpproj
- microorganisms-1064524-supplementary-published (final)/Figure S1.tif
- microorganisms-1064524-supplementary-published (final)/Supp Table 1 - Assay titer data.xlsx
