# Supplementary material for: Automation of Infectious Focus Assay for Determination of Filovirus Titers and Direct Comparison to Plaque and TCID50 Assays
Source: Microorganisms. 2021 Jan 12;9(1):156. doi: 10.3390/microorganisms9010156 (PMC7826780; doi:10.3390/microorganisms9010156)
Supplement: Supplementary file 1 [file microorganisms-09-00156-s001.zip › microorganisms-1064524-supplementary-published (final)/Supp Table 1 - Assay titer data.xlsx]

## Sheet: Sheet1
Assay	Technician	Analyst	Date	replicate	Virus	aliquot	plateset	plate	Titer	LogTiter
NRAO	T1	A1	7.8.16	1	EBOV	EBOV7.8.16	EBOV7.8.16.T1	EBOV7.8.16.T1.1	3420000	6.53403
NRAO	T1	A1	7.8.16	2	EBOV	EBOV7.8.16	EBOV7.8.16.T1	EBOV7.8.16.T1.2	2800000	6.44716
NRAO	T1	A1	7.11.16	1	EBOV	EBOV7.11.16	EBOV7.11.16.T1	EBOV7.11.16.T1.1	2730000	6.43616
NRAO	T1	A1	7.11.16	2	EBOV	EBOV7.11.16	EBOV7.11.16.T1	EBOV7.11.16.T1.2	2300000	6.36173
NRAO	T2	A2	7.11.16	1	EBOV	EBOV7.11.16	EBOV7.11.16.T2	EBOV7.11.16.T2.1	2400000	6.38021
NRAO	T2	A2	7.11.16	2	EBOV	EBOV7.11.16	EBOV7.11.16.T2	EBOV7.11.16.T2.2	2080000	6.31806
NRAO	T2	A2	7.8.16	1	EBOV	EBOV7.8.16	EBOV7.8.16.T2	EBOV7.8.16.T2.1	2530000	6.40312
NRAO	T2	A2	7.8.16	2	EBOV	EBOV7.8.16	EBOV7.8.16.T2	EBOV7.8.16.T2.2	2550000	6.40654
Violet	T1	A1	7.8.16	1	EBOV	EBOV7.8.16	EBOV7.8.16.T1	EBOV7.8.16.T1.1	9000000	6.95424
Violet	T1	A1	7.8.16	2	EBOV	EBOV7.8.16	EBOV7.8.16.T1	EBOV7.8.16.T1.2	8000000	6.90309
Violet	T1	A1	7.11.16	1	EBOV	EBOV7.11.16	EBOV7.11.16.T1	EBOV7.11.16.T1.1	5250000	6.72016
Violet	T1	A1	7.11.16	2	EBOV	EBOV7.11.16	EBOV7.11.16.T1	EBOV7.11.16.T1.2	6000000	6.77815
Violet	T2	A2	7.8.16	1	EBOV	EBOV7.8.16	EBOV7.8.16.T2	EBOV7.8.16.T2.1	3800000	6.57978
Violet	T2	A2	7.8.16	2	EBOV	EBOV7.8.16	EBOV7.8.16.T2	EBOV7.8.16.T2.2	3100000	6.49136
Violet	T2	A2	7.11.16	1	EBOV	EBOV7.11.16	EBOV7.11.16.T2	EBOV7.11.16.T2.1	11500000	7.0607
Violet	T2	A2	7.11.16	2	EBOV	EBOV7.11.16	EBOV7.11.16.T2	EBOV7.11.16.T2.2	3250000	6.51188
TCID50	T1	A1	7.8.16	1	EBOV	EBOV7.8.16	EBOV7.8.16.T1	EBOV7.8.16.T1.1	3760000	6.57519
TCID50	T1	A1	7.8.16	2	EBOV	EBOV7.8.16	EBOV7.8.16.T1	EBOV7.8.16.T1.2	3160000	6.49969
TCID50	T1	A1	7.11.16	1	EBOV	EBOV7.11.16	EBOV7.11.16.T1	EBOV7.11.16.T1.1	3730000	6.57171
TCID50	T1	A1	7.11.16	2	EBOV	EBOV7.11.16	EBOV7.11.16.T1	EBOV7.11.16.T1.2	2860000	6.45637
TCID50	T2	A2	7.8.16	1	EBOV	EBOV7.8.16	EBOV7.8.16.T2	EBOV7.8.16.T2.1	1780000	6.25042
TCID50	T2	A2	7.8.16	2	EBOV	EBOV7.8.16	EBOV7.8.16.T2	EBOV7.8.16.T2.2	3980000	6.59988
TCID50	T2	A2	7.11.16	1	EBOV	EBOV7.11.16	EBOV7.11.16.T2	EBOV7.11.16.T2.1	2680000	6.42813
TCID50	T2	A2	7.11.16	2	EBOV	EBOV7.11.16	EBOV7.11.16.T2	EBOV7.11.16.T2.2	1580000	6.19866
FFA	T3	Cell Profiler	7.8.16	1	EBOV	EBOV7.8.16	EBOV7.8.16.T3	EBOV7.8.16.T3.1	34000000	7.53148
FFA	T3	Cell Profiler	7.8.16	2	EBOV	EBOV7.8.16	EBOV7.8.16.T3	EBOV7.8.16.T3.2	32000000	7.50515
FFA	T3	Cell Profiler	7.11.16	1	EBOV	EBOV7.11.16	EBOV7.11.16.T3	EBOV7.11.16.T3.1	31000000	7.49136
FFA	T3	Cell Profiler	7.11.16	2	EBOV	EBOV7.11.16	EBOV7.11.16.T3	EBOV7.11.16.T3.2	33200000	7.52114
NRAO	T2	A2	11.21.19	1	MARV	MARV11.21.19	MARV11.21.19.T2	MARV11.21.19.T2.1	217500	5.33746
NRAO	T2	A2	11.21.19	2	MARV	MARV11.21.19	MARV11.21.19.T2	MARV11.21.19.T2.2	232500	5.36642
NRAO	T2	A2	11.21.19	3	MARV	MARV11.21.19	MARV11.21.19.T2	MARV11.21.19.T2.3	212500	5.32736
NRAO	T2	A2	12.4.19	1	MARV	MARV12.4.19	MARV12.4.19.T2	MARV12.4.19.T2.1	150000	5.17609
NRAO	T2	A2	12.4.19	2	MARV	MARV12.4.19	MARV12.4.19.T2	MARV12.4.19.T2.2	200000	5.30103
NRAO	T2	A2	12.5.19	1	MARV	MARV12.5.19	MARV12.5.19.T2	MARV12.5.19.T2.1	230000	5.36173
NRAO	T2	A2	12.5.19	2	MARV	MARV12.5.19	MARV12.5.19.T2	MARV12.5.19.T2.2	135000	5.13033
NRAO	T2	A2	12.5.19	3	MARV	MARV12.5.19	MARV12.5.19.T2	MARV12.5.19.T2.3	202500	5.30643
NRAO	T2	A3	11.21.19	1	MARV	MARV11.21.19	MARV11.21.19.T2	MARV11.21.19.T2.1	190000	5.27875
NRAO	T2	A3	11.21.19	2	MARV	MARV11.21.19	MARV11.21.19.T2	MARV11.21.19.T2.2	137500	5.1383
NRAO	T2	A3	11.21.19	3	MARV	MARV11.21.19	MARV11.21.19.T2	MARV11.21.19.T2.3	165000	5.21748
NRAO	T2	A3	12.4.19	1	MARV	MARV12.4.19	MARV12.4.19.T2	MARV12.4.19.T2.1	125000	5.09691
NRAO	T2	A3	12.4.19	2	MARV	MARV12.4.19	MARV12.4.19.T2	MARV12.4.19.T2.2	125000	5.09691
NRAO	T2	A3	12.5.19	1	MARV	MARV12.5.19	MARV12.5.19.T2	MARV12.5.19.T2.1	147500	5.16879
NRAO	T2	A3	12.5.19	2	MARV	MARV12.5.19	MARV12.5.19.T2	MARV12.5.19.T2.2	72500	4.86034
NRAO	T2	A3	12.5.19	3	MARV	MARV12.5.19	MARV12.5.19.T2	MARV12.5.19.T2.3	132500	5.12222
NRAO	T3	A2	11.21.19	1	MARV	MARV11.21.19	MARV11.21.19.T3	MARV11.21.19.T3.1	272500	5.43537
NRAO	T3	A2	11.21.19	2	MARV	MARV11.21.19	MARV11.21.19.T3	MARV11.21.19.T3.2	302500	5.48073
NRAO	T3	A2	11.21.19	3	MARV	MARV11.21.19	MARV11.21.19.T3	MARV11.21.19.T3.3	425000	5.62839
NRAO	T3	A2	12.4.19	1	MARV	MARV12.4.19	MARV12.4.19.T3	MARV12.4.19.T3.1	147500	5.16879
NRAO	T3	A2	12.5.19	1	MARV	MARV12.5.19	MARV12.5.19.T3	MARV12.5.19.T3.1	147500	5.16879
NRAO	T3	A2	12.5.19	2	MARV	MARV12.5.19	MARV12.5.19.T3	MARV12.5.19.T3.2	235000	5.37107
NRAO	T3	A3	11.21.19	1	MARV	MARV11.21.19	MARV11.21.19.T3	MARV11.21.19.T3.1	250000	5.39794
NRAO	T3	A3	11.21.19	2	MARV	MARV11.21.19	MARV11.21.19.T3	MARV11.21.19.T3.2	212500	5.32736
NRAO	T3	A3	11.21.19	3	MARV	MARV11.21.19	MARV11.21.19.T3	MARV11.21.19.T3.3	95000	4.97772
NRAO	T3	A3	12.4.19	1	MARV	MARV12.4.19	MARV12.4.19.T3	MARV12.4.19.T3.1	16250	4.21085
NRAO	T3	A3	12.5.19	1	MARV	MARV12.5.19	MARV12.5.19.T3	MARV12.5.19.T3.1	140000	5.14613
NRAO	T3	A3	12.5.19	2	MARV	MARV12.5.19	MARV12.5.19.T3	MARV12.5.19.T3.2	185000	5.26717
Violet	T2	A2	11.21.19	1	MARV	MARV11.21.19	MARV11.21.19.T2	MARV11.21.19.T2.1	157500	5.19728
Violet	T2	A2	11.21.19	2	MARV	MARV11.21.19	MARV11.21.19.T2	MARV11.21.19.T2.2	185000	5.26717
Violet	T2	A2	11.21.19	3	MARV	MARV11.21.19	MARV11.21.19.T2	MARV11.21.19.T2.3	190000	5.27875
Violet	T2	A2	12.4.19	1	MARV	MARV12.4.19	MARV12.4.19.T2	MARV12.4.19.T2.1	267500	5.42732
Violet	T2	A2	12.4.19	2	MARV	MARV12.4.19	MARV12.4.19.T2	MARV12.4.19.T2.2	350000	5.54407
Violet	T2	A2	12.4.19	3	MARV	MARV12.4.19	MARV12.4.19.T2	MARV12.4.19.T2.3	267500	5.42732
Violet	T2	A2	12.5.19	1	MARV	MARV12.5.19	MARV12.5.19.T2	MARV12.5.19.T2.1	150000	5.17609
Violet	T2	A2	12.5.19	2	MARV	MARV12.5.19	MARV12.5.19.T2	MARV12.5.19.T2.2	142500	5.15381
Violet	T2	A2	12.5.19	3	MARV	MARV12.5.19	MARV12.5.19.T2	MARV12.5.19.T2.3	222500	5.34733
Violet	T2	A3	11.21.19	1	MARV	MARV11.21.19	MARV11.21.19.T2	MARV11.21.19.T2.1	165000	5.21748
Violet	T2	A3	11.21.19	2	MARV	MARV11.21.19	MARV11.21.19.T2	MARV11.21.19.T2.2	235000	5.37107
Violet	T2	A3	11.21.19	3	MARV	MARV11.21.19	MARV11.21.19.T2	MARV11.21.19.T2.3	245000	5.38917
Violet	T2	A3	12.4.19	1	MARV	MARV12.4.19	MARV12.4.19.T2	MARV12.4.19.T2.1	260000	5.41497
Violet	T2	A3	12.4.19	2	MARV	MARV12.4.19	MARV12.4.19.T2	MARV12.4.19.T2.2	280000	5.44716
Violet	T2	A3	12.4.19	3	MARV	MARV12.4.19	MARV12.4.19.T2	MARV12.4.19.T2.3	222500	5.34733
Violet	T2	A3	12.5.19	1	MARV	MARV12.5.19	MARV12.5.19.T2	MARV12.5.19.T2.1	155000	5.19033
Violet	T2	A3	12.5.19	2	MARV	MARV12.5.19	MARV12.5.19.T2	MARV12.5.19.T2.2	145000	5.16137
Violet	T2	A3	12.5.19	3	MARV	MARV12.5.19	MARV12.5.19.T2	MARV12.5.19.T2.3	210000	5.32222
Violet	T3	A2	11.21.19	1	MARV	MARV11.21.19	MARV11.21.19.T3	MARV11.21.19.T3.1	127500	5.10551
Violet	T3	A2	11.21.19	2	MARV	MARV11.21.19	MARV11.21.19.T3	MARV11.21.19.T3.2	135000	5.13033
Violet	T3	A2	11.21.19	3	MARV	MARV11.21.19	MARV11.21.19.T3	MARV11.21.19.T3.3	115000	5.0607
Violet	T3	A2	12.4.19	1	MARV	MARV12.4.19	MARV12.4.19.T3	MARV12.4.19.T3.1	210000	5.32222
Violet	T3	A2	12.4.19	2	MARV	MARV12.4.19	MARV12.4.19.T3	MARV12.4.19.T3.2	312500	5.49485
Violet	T3	A2	12.5.19	1	MARV	MARV12.5.19	MARV12.5.19.T3	MARV12.5.19.T3.1	145000	5.16137
Violet	T3	A2	12.5.19	2	MARV	MARV12.5.19	MARV12.5.19.T3	MARV12.5.19.T3.2	110000	5.04139
Violet	T3	A2	12.5.19	3	MARV	MARV12.5.19	MARV12.5.19.T3	MARV12.5.19.T3.3	45000	4.65321
Violet	T3	A3	11.21.19	1	MARV	MARV11.21.19	MARV11.21.19.T3	MARV11.21.19.T3.1	140000	5.14613
Violet	T3	A3	11.21.19	2	MARV	MARV11.21.19	MARV11.21.19.T3	MARV11.21.19.T3.2	125000	5.09691
Violet	T3	A3	11.21.19	3	MARV	MARV11.21.19	MARV11.21.19.T3	MARV11.21.19.T3.3	140000	5.14613
Violet	T3	A3	12.4.19	1	MARV	MARV12.4.19	MARV12.4.19.T3	MARV12.4.19.T3.1	250000	5.39794
Violet	T3	A3	12.4.19	2	MARV	MARV12.4.19	MARV12.4.19.T3	MARV12.4.19.T3.2	275000	5.43933
Violet	T3	A3	12.5.19	1	MARV	MARV12.5.19	MARV12.5.19.T3	MARV12.5.19.T3.1	175000	5.24304
Violet	T3	A3	12.5.19	2	MARV	MARV12.5.19	MARV12.5.19.T3	MARV12.5.19.T3.2	165000	5.21748
Violet	T3	A3	12.5.19	3	MARV	MARV12.5.19	MARV12.5.19.T3	MARV12.5.19.T3.3	37500	4.57403
FFA	T2	Cell Profiler	11.21.19	1	MARV	MARV11.21.19	MARV11.21.19.T2	MARV11.21.19.T2.1	1070000	6.02938
FFA	T2	Cell Profiler	11.21.19	2	MARV	MARV11.21.19	MARV11.21.19.T2	MARV11.21.19.T2.2	3830000	6.5832
FFA	T2	Cell Profiler	11.21.19	3	MARV	MARV11.21.19	MARV11.21.19.T2	MARV11.21.19.T2.3	3550000	6.55023
FFA	T2	Cell Profiler	11.21.19	4	MARV	MARV11.21.19	MARV11.21.19.T2	MARV11.21.19.T2.4	2870000	6.45788
FFA	T2	Cell Profiler	12.4.19	1	MARV	MARV12.4.19	MARV12.4.19.T2	MARV12.4.19.T2.1	1480000	6.17026
FFA	T2	Cell Profiler	12.4.19	2	MARV	MARV12.4.19	MARV12.4.19.T2	MARV12.4.19.T2.2	2630000	6.41996
FFA	T2	Cell Profiler	12.4.19	3	MARV	MARV12.4.19	MARV12.4.19.T2	MARV12.4.19.T2.3	2820000	6.45025
FFA	T2	Cell Profiler	12.4.19	4	MARV	MARV12.4.19	MARV12.4.19.T2	MARV12.4.19.T2.4	2830000	6.45179
FFA	T2	Cell Profiler	12.5.19	1	MARV	MARV12.5.19	MARV12.5.19.T2	MARV12.5.19.T2.1	3060000	6.48572
FFA	T2	Cell Profiler	12.5.19	2	MARV	MARV12.5.19	MARV12.5.19.T2	MARV12.5.19.T2.2	2650000	6.42325
FFA	T2	Cell Profiler	12.5.19	3	MARV	MARV12.5.19	MARV12.5.19.T2	MARV12.5.19.T2.3	2850000	6.45484
FFA	T2	Cell Profiler	12.5.19	4	MARV	MARV12.5.19	MARV12.5.19.T2	MARV12.5.19.T2.4	2880000	6.45939
FFA	T2	Cell Profiler	12.5.20	5	MARV	MARV12.5.20	MARV12.5.20.T2	MARV12.5.20.T2.5	2540000	6.40483
FFA	T2	Cell Profiler	12.5.21	6	MARV	MARV12.5.21	MARV12.5.21.T2	MARV12.5.21.T2.6	3110000	6.49276
FFA	T2	Cell Profiler	12.5.22	7	MARV	MARV12.5.22	MARV12.5.22.T2	MARV12.5.22.T2.7	2650000	6.42325
FFA	T2	Cell Profiler	12.5.23	8	MARV	MARV12.5.23	MARV12.5.23.T2	MARV12.5.23.T2.8	2960000	6.47129
FFA	T3	Cell Profiler	11.21.19	1	MARV	MARV11.21.19	MARV11.21.19.T3	MARV11.21.19.T3.1	760000	5.88081
FFA	T3	Cell Profiler	11.21.19	2	MARV	MARV11.21.19	MARV11.21.19.T3	MARV11.21.19.T3.2	2840000	6.45332
FFA	T3	Cell Profiler	11.21.19	3	MARV	MARV11.21.19	MARV11.21.19.T3	MARV11.21.19.T3.3	2740000	6.43775
FFA	T3	Cell Profiler	11.21.19	4	MARV	MARV11.21.19	MARV11.21.19.T3	MARV11.21.19.T3.4	3000000	6.47712
FFA	T3	Cell Profiler	12.4.19	1	MARV	MARV12.4.19	MARV12.4.19.T3	MARV12.4.19.T3.1	2050000	6.31175
FFA	T3	Cell Profiler	12.4.19	2	MARV	MARV12.4.19	MARV12.4.19.T3	MARV12.4.19.T3.2	3100000	6.49136
FFA	T3	Cell Profiler	12.4.19	3	MARV	MARV12.4.19	MARV12.4.19.T3	MARV12.4.19.T3.3	2790000	6.4456
FFA	T3	Cell Profiler	12.4.19	4	MARV	MARV12.4.19	MARV12.4.19.T3	MARV12.4.19.T3.4	2300000	6.36173
FFA	T3	Cell Profiler	12.5.19	1	MARV	MARV12.5.19	MARV12.5.19.T3	MARV12.5.19.T3.1	3060000	6.48572
FFA	T3	Cell Profiler	12.5.19	2	MARV	MARV12.5.19	MARV12.5.19.T3	MARV12.5.19.T3.2	2960000	6.47129
FFA	T3	Cell Profiler	12.5.19	3	MARV	MARV12.5.19	MARV12.5.19.T3	MARV12.5.19.T3.3	2540000	6.40483
FFA	T3	Cell Profiler	12.5.19	4	MARV	MARV12.5.19	MARV12.5.19.T3	MARV12.5.19.T3.4	2090000	6.32015
FFA	T3	Cell Profiler	12.5.20	5	MARV	MARV12.5.20	MARV12.5.20.T3	MARV12.5.20.T3.5	3140000	6.49693
FFA	T3	Cell Profiler	12.5.21	6	MARV	MARV12.5.21	MARV12.5.21.T3	MARV12.5.21.T3.6	2940000	6.46835
FFA	T3	Cell Profiler	12.5.22	7	MARV	MARV12.5.22	MARV12.5.22.T3	MARV12.5.22.T3.7	2760000	6.44091
FFA	T3	Cell Profiler	12.5.23	8	MARV	MARV12.5.23	MARV12.5.23.T3	MARV12.5.23.T3.8	2830000	6.45179
TCID50	T2	A2	11.21.19	1	MARV	MARV11.21.19	MARV11.21.19.T2	MARV11.21.19.T2.1	100000	5
TCID50	T2	A2	11.21.19	2	MARV	MARV11.21.19	MARV11.21.19.T2	MARV11.21.19.T2.2	177828	5.25
TCID50	T2	A2	11.21.19	3	MARV	MARV11.21.19	MARV11.21.19.T2	MARV11.21.19.T2.3	46400	4.66652
TCID50	T2	A2	12.4.19	1	MARV	MARV12.4.19	MARV12.4.19.T2	MARV12.4.19.T2.1	316000	5.49969
TCID50	T2	A2	12.4.19	2	MARV	MARV12.4.19	MARV12.4.19.T2	MARV12.4.19.T2.2	178000	5.25042
TCID50	T2	A2	12.4.19	3	MARV	MARV12.4.19	MARV12.4.19.T2	MARV12.4.19.T2.3	178000	5.25042
TCID50	T2	A2	12.5.19	1	MARV	MARV12.5.19	MARV12.5.19.T2	MARV12.5.19.T2.1	100000	5
TCID50	T2	A2	12.5.19	2	MARV	MARV12.5.19	MARV12.5.19.T2	MARV12.5.19.T2.2	100000	5
TCID50	T2	A2	12.5.19	3	MARV	MARV12.5.19	MARV12.5.19.T2	MARV12.5.19.T2.3	1000000	6
TCID50	T3	A2	11.21.19	1	MARV	MARV11.21.19	MARV11.21.19.T3	MARV11.21.19.T3.1	178000	5.25042
TCID50	T3	A2	11.21.19	2	MARV	MARV11.21.19	MARV11.21.19.T3	MARV11.21.19.T3.2	46400	4.66652
TCID50	T3	A2	11.21.19	3	MARV	MARV11.21.19	MARV11.21.19.T3	MARV11.21.19.T3.3	46400	4.66652
TCID50	T3	A2	12.4.19	1	MARV	MARV12.4.19	MARV12.4.19.T3	MARV12.4.19.T3.1	100000	5
TCID50	T3	A2	12.4.19	2	MARV	MARV12.4.19	MARV12.4.19.T3	MARV12.4.19.T3.2	31600	4.49969
TCID50	T3	A2	12.4.19	3	MARV	MARV12.4.19	MARV12.4.19.T3	MARV12.4.19.T3.3	1000000	6
TCID50	T3	A2	12.5.19	1	MARV	MARV12.5.19	MARV12.5.19.T3	MARV12.5.19.T3.1	100000	5
TCID50	T3	A2	12.5.19	2	MARV	MARV12.5.19	MARV12.5.19.T3	MARV12.5.19.T3.2	46400	4.66652
TCID50	T3	A2	12.5.19	3	MARV	MARV12.5.19	MARV12.5.19.T3	MARV12.5.19.T3.3	3160	3.49969
TCID50	T2	A3	11.21.19	1	MARV	MARV11.21.19	MARV11.21.19.T2	MARV11.21.19.T2.1	56234.1	4.75
TCID50	T2	A3	11.21.19	2	MARV	MARV11.21.19	MARV11.21.19.T2	MARV11.21.19.T2.2	1000000	6
TCID50	T2	A3	11.21.19	3	MARV	MARV11.21.19	MARV11.21.19.T2	MARV11.21.19.T2.3	17782.8	4.25
TCID50	T2	A3	12.4.19	1	MARV	MARV12.4.19	MARV12.4.19.T2	MARV12.4.19.T2.1	100000	5
TCID50	T2	A3	12.4.19	2	MARV	MARV12.4.19	MARV12.4.19.T2	MARV12.4.19.T2.2	31622.8	4.5
TCID50	T2	A3	12.4.19	3	MARV	MARV12.4.19	MARV12.4.19.T2	MARV12.4.19.T2.3	10000	4
TCID50	T2	A3	12.5.19	1	MARV	MARV12.5.19	MARV12.5.19.T2	MARV12.5.19.T2.1	31622.8	4.5
TCID50	T2	A3	12.5.19	2	MARV	MARV12.5.19	MARV12.5.19.T2	MARV12.5.19.T2.2	10000	4
TCID50	T2	A3	12.5.19	3	MARV	MARV12.5.19	MARV12.5.19.T2	MARV12.5.19.T2.3	25118.9	4.4
TCID50	T3	A3	11.21.19	1	MARV	MARV11.21.19	MARV11.21.19.T3	MARV11.21.19.T3.1	46415.9	4.66667
TCID50	T3	A3	11.21.19	2	MARV	MARV11.21.19	MARV11.21.19.T3	MARV11.21.19.T3.2	31622.8	4.5
TCID50	T3	A3	11.21.19	3	MARV	MARV11.21.19	MARV11.21.19.T3	MARV11.21.19.T3.3	31622.8	4.5
TCID50	T3	A3	12.4.19	1	MARV	MARV12.4.19	MARV12.4.19.T3	MARV12.4.19.T3.1	31622.8	4.5
TCID50	T3	A3	12.4.19	2	MARV	MARV12.4.19	MARV12.4.19.T3	MARV12.4.19.T3.2	21544.3	4.33333
TCID50	T3	A3	12.4.19	3	MARV	MARV12.4.19	MARV12.4.19.T3	MARV12.4.19.T3.3	21544.3	4.33333
TCID50	T3	A3	12.5.19	1	MARV	MARV12.5.19	MARV12.5.19.T3	MARV12.5.19.T3.1	2154.43	3.33333
TCID50	T3	A3	12.5.19	2	MARV	MARV12.5.19	MARV12.5.19.T3	MARV12.5.19.T3.2	10000	4
TCID50	T3	A3	12.5.19	3	MARV	MARV12.5.19	MARV12.5.19.T3	MARV12.5.19.T3.3	10000	4
NRAO	T1	A1	7.8.16	1	SUDV	SUDV7.8.16	SUDV7.8.16.T1	SUDV7.8.16.T1.1	1330000	6.12385
NRAO	T1	A1	7.8.16	2	SUDV	SUDV7.8.16	SUDV7.8.16.T1	SUDV7.8.16.T1.2	1430000	6.15534
NRAO	T1	A1	7.11.16	1	SUDV	SUDV7.11.16	SUDV7.11.16.T1	SUDV7.11.16.T1.1	1580000	6.19866
NRAO	T1	A1	7.11.16	2	SUDV	SUDV7.11.16	SUDV7.11.16.T1	SUDV7.11.16.T1.2	1400000	6.14613
NRAO	T2	A2	7.8.16	1	SUDV	SUDV7.8.16	SUDV7.8.16.T2	SUDV7.8.16.T2.1	550000	5.74036
NRAO	T2	A2	7.8.16	2	SUDV	SUDV7.8.16	SUDV7.8.16.T2	SUDV7.8.16.T2.2	300000	5.47712
NRAO	T2	A2	7.11.16	1	SUDV	SUDV7.11.16	SUDV7.11.16.T2	SUDV7.11.16.T2.1	1430000	6.15534
NRAO	T2	A2	7.11.16	2	SUDV	SUDV7.11.16	SUDV7.11.16.T2	SUDV7.11.16.T2.2	1250000	6.09691
Violet	T1	A1	7.8.16	1	SUDV	SUDV7.8.16	SUDV7.8.16.T1	SUDV7.8.16.T1.1	1000000	6
Violet	T1	A1	7.8.16	2	SUDV	SUDV7.8.16	SUDV7.8.16.T1	SUDV7.8.16.T1.2	1400000	6.14613
Violet	T1	A1	7.11.16	1	SUDV	SUDV7.11.16	SUDV7.11.16.T1	SUDV7.11.16.T1.1	2500000	6.39794
Violet	T1	A1	7.11.16	2	SUDV	SUDV7.11.16	SUDV7.11.16.T1	SUDV7.11.16.T1.2	2500000	6.39794
Violet	T2	A2	7.8.16	1	SUDV	SUDV7.8.16	SUDV7.8.16.T2	SUDV7.8.16.T2.1	265000	5.42325
Violet	T2	A2	7.8.16	2	SUDV	SUDV7.8.16	SUDV7.8.16.T2	SUDV7.8.16.T2.2	2880000	6.45939
Violet	T2	A2	7.11.16	1	SUDV	SUDV7.11.16	SUDV7.11.16.T2	SUDV7.11.16.T2.1	3250000	6.51188
Violet	T2	A2	7.11.16	2	SUDV	SUDV7.11.16	SUDV7.11.16.T2	SUDV7.11.16.T2.2	2500000	6.39794
TCID50	T1	A1	7.8.16	1	SUDV	SUDV7.8.16	SUDV7.8.16.T1	SUDV7.8.16.T1.1	46400	4.66652
TCID50	T1	A1	7.8.16	2	SUDV	SUDV7.8.16	SUDV7.8.16.T1	SUDV7.8.16.T1.2	215000	5.33244
TCID50	T1	A1	7.11.16	1	SUDV	SUDV7.11.16	SUDV7.11.16.T1	SUDV7.11.16.T1.1	373000	5.57171
TCID50	T1	A1	7.11.16	2	SUDV	SUDV7.11.16	SUDV7.11.16.T1	SUDV7.11.16.T1.2	251000	5.39967
TCID50	T2	A2	7.8.16	1	SUDV	SUDV7.8.16	SUDV7.8.16.T2	SUDV7.8.16.T2.1	100000	5
TCID50	T2	A2	7.8.16	2	SUDV	SUDV7.8.16	SUDV7.8.16.T2	SUDV7.8.16.T2.2	56200	4.74974
TCID50	T2	A2	7.11.16	1	SUDV	SUDV7.11.16	SUDV7.11.16.T2	SUDV7.11.16.T2.1	100000	5
TCID50	T2	A2	7.11.16	2	SUDV	SUDV7.11.16	SUDV7.11.16.T2	SUDV7.11.16.T2.2	100000	5
FFA	T3	Cell Profiler	7.8.16	1	SUDV	SUDV7.8.16	SUDV7.8.16.T3	SUDV7.8.16.T3.1	39000000	7.59106
FFA	T3	Cell Profiler	7.11.16	1	SUDV	SUDV7.11.16	SUDV7.11.16.T3	SUDV7.11.16.T3.1	35100000	7.54531
FFA	T3	Cell Profiler	7.8.16	2	SUDV	SUDV7.8.16	SUDV7.8.16.T3	SUDV7.8.16.T3.2	35000000	7.54407
FFA	T3	Cell Profiler	7.11.16	2	SUDV	SUDV7.11.16	SUDV7.11.16.T3	SUDV7.11.16.T3.2	36800000	7.56585
